# Supplementary material for: Quantitative Detection of Pericardial Adhesions Using Four-Dimensional Computed Tomography: A Novel Motion-Based Analysis Framework
Source: Bioengineering (Basel). 2025 Feb 22;12(3):224. doi: 10.3390/bioengineering12030224 (PMC11939627; doi:10.3390/bioengineering12030224)
Supplement: Supplementary file 1 [file bioengineering-12-00224-s001.zip]

Archive with 1 entries (1 files):
- bioengineering-3459646-supplementary.mp4
